# Supplementary material for: Toxicological Analysis of Intoxications with Synthetic Cathinones
Source: J Anal Toxicol. 2021 Oct 1;46(7):705–11. doi: 10.1093/jat/bkab102 (PMC9375235; doi:10.1093/jat/bkab102)
Supplement: bkab102_Supp [file bkab102_supp.zip]

Archive with 2 entries (2 files):
- jat-21-3492-File002.doc
- jat-21-3492-File003.doc
